# Supplementary material for: Continuous Manufacturing of Solvent-Free Cyclodextrin Inclusion Complexes for Enhanced Drug Solubility via Hot-Melt Extrusion: A Quality by Design Approach
Source: Pharmaceutics. 2023 Aug 25;15(9):2203. doi: 10.3390/pharmaceutics15092203 (PMC10536280; doi:10.3390/pharmaceutics15092203)
Supplement: Supplementary file 1 [file pharmaceutics-15-02203-s001.zip]

Archive with 1 entries (1 files):
- pharmaceutics-2541534-supplementary.pdf
